# Supplementary material for: Novel XAD-LC/MS-FBMN-IMS Strategy for Screening Holo-Hydroxamate Siderophores: Siderome Analysis of the Pathogenic Bacterium Tenacibaculum maritimum
Source: Anal Chem. 2025 Jun 16;97(25):13376–85. doi: 10.1021/acs.analchem.5c01687 (PMC12224167; doi:10.1021/acs.analchem.5c01687)
Supplement: Supplementary file 1 [file ac5c01687_si_001.xlsx]

## Sheet: Subnetwork 1
N-acetylated terminal siderophores
ATTRIBUTE_biologicalreplicate	ATTRIBUTE_type	Node	RTConsensus	Adduct	M	Molecular formula	Putative structure	Name	Validated ion by IMS	Reference
std	std	614.271	11.32	[M-2H+Fe]+	560.352	C25H48N6O8
std	std	627.262	9.43	[M-2H+Ga]+	560.352	C25H48N6O8
SN_R2	SN	669.272	3.91	[M-2H+Ga]+	602.363	C27H50N6O9		Desferrioxamine D1 (2)	m/z 691.2565 [M-3H+Na+Ga]+	https://doi.org/10.3390/molecules25132979
SN_R2	SN	697.304	6.13	[M-2H+Ga]+	630.394	C29H54N6O9		C4 acyl DFO-D (3)	m/z 719.289 [M-3H+Na+Ga]+	https://doi.org/10.3209/saj.SAJ230203
SN_R2	SN	698.329	7.95	[M-2H+Fe]+	698.329	C30H56N6O9
SN_R2	SN	711.32	7.67	[M-2H+Ga]+	644.41	C30H56N6O9		C5 acyl DFO-D (4)	m/z 733.3033 [M-3H+Na+Ga]+	https://doi.org/10.1039/D0MO00084A
SN_R2	SN	739.351	10.88	[M-2H+Ga]+	672.441	C32H60N6O9		C7 acyl DFO-D (5)	m/z 761.3351 [M-3H+Na+Ga]+
SN_R1,SN_R3	SN	751.348	12	[M-2H+Ga]+	684.439	C33H57N6O9		C8:1 acyl DFO-D (6)	m/z 773.3351 [M-3H+Na+Ga]+
SN_R2	SN	767.382	13.5	[M-2H+Ga]+	700.472	C34H64N6O9		C9 acyl DFO-D (7)	m/z 789.3648 [M-3H+Na+Ga]+
P_R1	P	835.442	18.97	[M-2H+Ga]+	768.532	C39H72N6O9		C14:1 acyl DFO-D (8)	m/z 857.4269 [M-3H+Na+Ga]+
P_R1	P	863.473	21	[M-2H+Ga]+	796.563	C41H76N6O9		C16:1 acyl DFO-D (9)	m/z 885.4588 [M-3H+Na+Ga]+
Legend
SN	Fraction TMSX7M
P	Fraction TMPX7M
Std	Standard of FO-Fe
RX	X = number of biological replicate

## Sheet: Subnetwork 2
N-acetylated terminal siderophores
ATTRIBUTE_biologicalreplicate	ATTRIBUTE_type	Node	RTConsensus	Adduct	M	Molecular formula	Putative structure	Name	Validated ion by IMS	Reference
SN_R2	SN	691.255	3.96	[M-3H+Na+Ga]+	602.363	C27H50N6O9	See subnetwork 1	Deferoxamine D1 (2)	m/z 691.2565 [M-3H+Na+Ga]+	https://doi.org/10.3390/molecules25132979
SN_R2	SN	707.229	3.93	[M-3H+K+Ga]+	602.363	C27H50N6O9	See subnetwork 1	Deferoxamine D1 (2)	m/z 691.2565 [M-3H+Na+Ga]+	https://doi.org/10.3390/molecules25132979
SN_R2	SN	733.302	7.67	[M-3H+Na+Ga]+	644.41	C30H56N6O9	See subnetwork 1	C5 acyl DFO-D (4)	m/z 733.3033 [M-3H+Na+Ga]+	https://doi.org/10.1039/D0MO00084A
SN_R2	SN	749.276	7.67	[M-3H+K+Ga]+	644.41	C30H56N6O9	See subnetwork 1	C5 acyl DFO-D (4)	m/z 733.3033 [M-3H+Na+Ga]+	https://doi.org/10.1039/D0MO00084A
SN_R2	SN	761.333	10.88	[M-3H+Na+Ga]+	672.441	C32H60N6O9	See subnetwork 1	C7 acyl DFO-D (5)	m/z 761.3351 [M-3H+Na+Ga]+
SN_R2	SN	789.365	13.59	[M-3H+Na+Ga]+	700.473	C34H64N6O9	See subnetwork 1	C9 acyl DFO-D (7)	m/z 789.3648 [M-3H+Na+Ga]+
SN_R2	SN	815.38	14.87	[M-3H+Na+Ga]+	726.488	C36H66N6O9
Legend
SN	Fraction TMSX7M
P	Fraction TMPX7M
Std	Standard of FO-Fe
RX	X = number of biological replicate

## Sheet: Subnetwork 3
N-acetylated terminal siderophores
ATTRIBUTE_biologicalreplicate	ATTRIBUTE_type	Precursor mass	RTConsensus	Adduct	M	Molecular formula	Putative structure	Name	Validated ion by IMS
SN_R1,SN_R3	SN	773.331	11.98	[M-3H+Na+Ga]+	684.439	C33H57N6O9	See subnetwork 1	C8:1 acyl DFO-D (6)	m/z 773.3351 [M-3H+Na+Ga]+
SN_R1,SN_R3	SN	789.304	11.96	[M-3H+K+Ga]+	684.439	C33H60N6O9	See subnetwork 1	C8:1 acyl DFO-D (6)	m/z 773.3351 [M-3H+Na+Ga]+
P_R1,SN_R3	SN,P	857.424	18.9	[M-3H+Na+Ga]+	768.532	C39H72N6O9	See subnetwork 1	C14:1 acyl DFO-D (8)	m/z 857.4269 [M-3H+Na+Ga]+
P_R1,SN_R3	SN,P	873.398	18.83	[M-3H+K+Ga]+	768.532	C39H72N6O9	See subnetwork 1	C14:1 acyl DFO-D (8)	m/z 857.4269 [M-3H+Na+Ga]+
P_R1	P	885.455	20.96	[M-3H+Na+Ga]+	796.563	C41H76N6O9	See subnetwork 1	C14:1 acyl DFO-D (8)	m/z 857.4269 [M-3H+Na+Ga]+
P_R1,P_R3	P	901.429	20.85	[M-3H+K+Ga]+	796.563	C41H76N6O9	See subnetwork 1	C14:1 acyl DFO-D (8)	m/z 857.4269 [M-3H+Na+Ga]+
Legend
SN	Fraction TMSX7M
P	Fraction TMPX7M
Std	Standard of FO-Fe
RX	X = number of biological replicate

## Sheet: Subnetwork 4
Hydroxamic acid terminal siderophores
ATTRIBUTE_biologicalreplicate	ATTRIBUTE_type	Precursor mass	RTConsensus	Adduct	M	Molecular formula	Putative structure	Name	Validated ion by IMS
P_R1	P	542.274	5.82	[M - 2H + Al]+	517.308	C23H43N5O8		Compound 11	m/z 606.2034 [M-3H+Na+Ga]+
SN_R2,P_R1	SN,P	570.203	4.26	[M - 2H + Ga]+	503.294	C22H41N5O8		Compound 10	m/z 592.1878 [M-3H+Na+Ga]+
P_R1,SN_R1,SN-R2	SN,P	571.228	6.23	[M - 2H + Fe]+	517.307	C23H43N5O8	-	Compound 11	m/z 606.2034 [M-3H+Na+Ga]+
SN_R2,P_R1,SN_R1,SN_R3, SN_R2	SN,P	584.218	5.71	[M - 2H + Ga]+	517.308	C23H43N5O8	-	Compound 11	m/z 606.2034 [M-3H+Na+Ga]+
SN_R2,P_R1,SN_R1, SN_R2	SN,P	599.26	10.27	[M - 2H + Fe]+	545.34	C25H47N5O8		Compound 12	m/z 634.2351 [M-3H+Na+Ga]+
P_R1, P_R2, P_R3, SN_R1, SN_R2, SN_3	SN,P	606.2	5.67	[M - 2H + Ga + Na]+	517.308	C23H43N5O8		Compound 11	m/z 606.2034 [M-3H+Na+Ga]+
SN_R1, SN_R2, SN_3	SN	608.159	4.23	[M - 2H + Ga + K]+	503.293	C22H41N5O8		Compound 10	m/z 592.1878 [M-3H+Na+Ga]+
SN_R2,P_R1,SN_R1,SN_R3	SN,P	612.25	9.91	[M - 2H + Ga]+	545.34	C25H47N5O8		Compound 12	m/z 634.2351 [M-3H+Na+Ga]+
P_R1, P_R2, P_R3, SN_R1, SN_R2, SN_3	SN,P	622.174	5.64	[M-3H+K+Ga]	517.308	C23H43N5O8		Compound 11	m/z 606.2034 [M-3H+Na+Ga]+
P_R1,P_R3,SN_R1,SN_R3	SN,P	622.336	12.7	[M - 2H -H2O + Al]+	615.381	C29H53N5O9
P_R1,P_R3,SN_R1,SN_R3,P_R1	SN,P	624.351	14.34	[M - 2H + Al]+	599.386	C29H53N5O8		Compound 14	m/z 688.2817 [M-3H+Na+Ga]+
P_R1,SN_R1,SN_R3	SN,P	626.367	15.85	[M - 2H + Al]+	601.401	C29H55N5O8		Compound 15	m/z 690.2976 [M-3H+Na+Ga]+
SN_R2,P_R1,SN_R1	SN,P	627.29	13.25	[M - 2H + Fe]+	573.371	C27H51N5O8
SN_R2,P_R1,SN_R1,SN_R3, SN_R2	SN,P	640.281	12.98	[M - 2H + Ga]+	573.371	C27H51N5O8
P_R1,P_R3,SN_R1,SN_R3	SN,P	650.367	14.78	[M - 2H + Al]+	625.401	C31H55N5O8
P_R1,P_R3,SN_R1,SN_R3,P_R2	SN,P	651.289	13	[M - 2H -H2O + Fe]+	613.365	C29H51N5O9
P_R1	P	652.383	16.47	[M - 2H + Al]+	627.417	C31H57N5O8
P_R1	P	652.425	15.92	[M - 2H + Al]+	627.459	C31H57N5O8
SN_R2,P_R1,P_R3,SN_R1,SN_R3,P_R2	SN,P	653.306	14.62	[M - 2H + Fe]+	599.386	C29H53N5O8		Compound 14	m/z 688.2817 [M-3H+Na+Ga]+
P_R1	P	654.398	18.1	[M - 2H + Al]+	629.432	C31H59N5O8		Compound 16	m/z 718.3292 [M-3H+Na+Ga]+
P_R1,P_R3,SN_R1,SN_R3,P_R2	SN,P	655.321	15.76	[M - 2H + Fe]+	601.402	C29H55N5O8		Compound 15	m/z 690.2976 [M-3H+Na+Ga]+
SN_R1	SN	662.264	12.7	[M - 2H -H2O + Ga]+	613.364	C29H51N5O9		Compound 13	m/z 662.2678 [M-3H+Na+Ga]+
P_R1,P_R3,SN_R1,SN_R3,P_R2	SN,P	664.28	12.73	[M - 2H -H2O + Ga]+	615.381	C29H53N5O9
SN_R2,P_R1,P_R3,SN_R1,SN_R3, SN_R1,P_R2	SN,P	666.296	14.31	[M - 2H + Ga]+	599.386	C29H53N5O8		Compound 14	m/z 688.2817 [M-3H+Na+Ga]+
P_R1,P_R3,SN_R1,SN_R3,P_R2	SN,P	668.311	15.43	[M - 2H + Ga]+	601.401	C29H55N5O8		Compound 15	m/z 690.2976 [M-3H+Na+Ga]+
P_R1,P_R3,SN_R1,SN_R3,P_R2	SN,P	669.299	13.56	[M - 2H + Fe]+	615.38	C29H53N5O9
P_R1,P_R3	P	676.382	15.88	[M - 2H + Al]+	651.417	C33H57N5O8
P_R1,P_R3,SN_R1,SN_R3,P_R2	SN,P	677.303	15.72	[M - 3H + Fe + Na]+	601.401	C29H55N5O8		Compound 15	m/z 690.2976 [M-3H+Na+Ga]+
P_R1,P_R3	P	678.398	16.64	[M - 2H + Al]+	653.433	C33H59N5O8
P_R1,P_R3,SN_R1,SN_R3,P_R2	SN,P	679.321	15.03	[M - 2H + Fe-H2O]+	643.412	C31H55N5O8
P_R1,P_R3,SN_R1,P_R2	SN,P	681.336	16.1	[M - 2H + Fe]+	627.417	C31H57N5O8
P_R1,P_R3,P_R2	P	683.352	17.9	[M - 2H + Fe]+	629.432	C31H59N5O8		Compound 16	m/z 718.3292 [M-3H+Na+Ga]+
P_R1,P_R3,SN_R1,SN_R3,P_R2	SN,P	692.311	14.77	[M - 2H -H2O + Ga]+	643.412	C31H57N5O9
P_R1,P_R3,SN_R1,P_R2	SN,P	694.327	15.97	[M - 2H + Ga]+	627.417	C31H57N5O8
P_R1	P	696.342	17.67	[M - 2H + Ga]+	629.432	C31H59N5O8		Compound 16	m/z 718.3292 [M-3H+Na+Ga]+
P_R1,P_R3,SN_R1,SN_R3,P_R2	SN,P	697.331	15.04	[M - 2H + Fe]+	643.412	C31H57N5O9
P_R1,SN_R1,SN_R3,SN_R2	SN,P	704.252	14.32	[M - 2H -H2O + Ga]+	655.353	C29H55N5O8
P_R1,P_R3,SN_R1,SN_R3	SN,P	706.267	15.44	[M-3H+K+Ga]	601.401	C29H55N5O8		Compound 15	m/z 690.2976 [M-3H+Na+Ga]+
P_R1,P_R3,P_R2	P	707.352	16.86	[M - 2H -H2O + Al]+	700.396	C36H54N5O9
P_R1	P	709.367	18.22	[M - 2H + Fe]+	655.448	C33H61N5O8
P_R1,P_R3	P	711.383	19.87	[M - 2H + Fe]+	657.464	C33H63N5O8
SN_R1,SN_R3	SN	713.345	5.19	[M-3H +Al + Na]+	666.397	C32H54N6O9
P_R1,P_R3,P_R2	P	718.326	16.56	[M - 3H + Ga + Na]+	629.434	C31H59N5O8		Compound 16	m/z 718.3292 [M-3H+Na+Ga]+
P_R1,P_R3,P_R2	P	720.343	16.58	[M - 2H -H2O + Ga]+	671.443	C33H61N5O9
P_R1	P	722.359	18.15	[M - 2H + Ga]+	655.449	C33H61N5O8
P_R1	P	724.374	19.65	[M - 2H + Ga]+	657.464	C33H63N5O8
P_R1,P_R3,P_R2	P	725.362	16.88	[M - 2H + Al]+	700.397	C34H56N5O9
SN_R1,SN_R3	SN	729.318	5.21	[M - 3H + Al + K]+	666.397	C32H54N6O9
P_R1,P_R3	P	734.298	17.62	[M-3H+K+Ga]+	629.433	C31H59N5O8		Compound 16	m/z 718.3292 [M-3H+Na+Ga]+
P_R1,P_R3,P_R2	P	738.354	16.61	[M - 2H + Ga]+	671.444	C33H61N5O9
P_R1	P	746.36	17.29	[M - 2H -H2O + Ga]+	697.46	C35H63N5O9
P_R1	P	762.33	19.6	[M-3H+K+Ga]+	657.464	C33H63N5O8
Legend
SN	Fraction TMSX7M
P	Fraction TMPX7M
Std	Standard of FO-Fe
RX	X = number of biological replicate
Highlighted in red are those nodes which isotologues could not be confirmed with the present data

## Sheet: Subnetwork 5
Hydroxamic acid terminal siderophores
ATTRIBUTE_biologicalreplicate	ATTRIBUTE_type	Precursor mass	RTConsensus	Adduct	M	Molecular formula	Putative structure	Name	Validated ion by IMS
P_R1,P_R2,P_R3,SN_R1,SN_R3	SN, P	706.288	14.14	[M-3H+Na+Ga]+	617.396	C29H55N5O9
P_R1,P_R3,SN_R1,SN_R3	SN, P	722.262	14.14	[M-3H+K+Ga]+	617.396	C29H55N5O9
P_R1,P_R2,P_R3	P	734.321	15.9	[M-3H+Na+Ga]+	645.429	C31H59N5O9
P_R1,P_R2,P_R3	P	750.294	16.19	[M-3H+K+Ga]+	645.428	C31H59N5O9
Legend
SN	Fraction TMSX7M
P	Fraction TMPX7M
Std	Standard of FO-Fe
RX	X = number of biological replicate

## Sheet: Subnetwork 6
Succinic acid terminal siderophores
ATTRIBUTE_biologicalreplicate	ATTRIBUTE_type	Precursor mass	RTConsensus	Adduct	M	Molecular formula	Putative structure	Name	Validated ion by IMS
P_R1,P_R3,SN_R1,SN_R3	SN, P	680.339	12.68	[M-3H+Na+Al]+	633.391	C29H55N5O10		Siderophore 17	m/z 722.2862 [M-3H+Na+Ga]+
P_R1,P_R3,SN_R1,SN_R3	SN, P	696.313	12.69	[M-3H+K+Al]+	633.391	C29H55N5O10		Siderophore 17	m/z 722.2862 [M-3H+Na+Ga]+
P_R1,P_R3,SN_R1,SN_R3	SN, P	708.37	14.77	[M-3H+Na+Al]+	661.422	C31H59N5O10		Siderophore 18	m/z 750.318 [M-3H+Na+Ga]+
P_R1,P_R2,P_R3,SN_R1,SN_R3	SN, P	722.283	12.73	[M-3H+Na+Ga]+	633.391	C29H55N5O10		Siderophore 17	m/z 722.2862 [M-3H+Na+Ga]+
P_R1,P_R3,SN_R1,SN_R3	SN, P	724.344	14.74	[M-3H+K+Al]+	661.422	C31H59N5O10		Siderophore 18	m/z 750.318 [M-3H+Na+Ga]+
P_R1,P_R3	P	734.385	15.85	[M-3H+Na+Al]+	687.437	C33H61N5O10
P_R1,P_R3	P	736.402	16.62	[M-3H+Na+Al]+	689.454	C33H63N5O10		Siderophore 19	m/z 778.3494 [M-3H+Na+Ga]+
P_R1,P_R2,P_R3,SN_R1,SN_R3	SN, P	738.257	12.73	[M-3H+K+Ga]+	633.391	C29H55N5O10		Siderophore 17	m/z 722.2862 [M-3H+Na+Ga]+
P_R1,P_R2,P_R3,SN_R1,SN_R3	SN, P	750.314	14.76	[M-3H+Na+Ga]+	661.422	C31H59N5O10		Siderophore 18	m/z 750.318 [M-3H+Na+Ga]+
P_R1,P_R3	P	752.375	16.59	[M-3H+K+Al]+	689.454	C33H63N5O10		Siderophore 19	m/z 778.3494 [M-3H+Na+Ga]+
P_R1,P_R2,P_R3,SN_R1,SN_R3	SN, P	766.288	14.76	[M-3H+K+Ga]+	661.422	C31H59N5O10		Siderophore 18	m/z 750.318 [M-3H+Na+Ga]+
P_R1,P_R2,P_R3	P	776.33	15.81	[M-3H+Na+Ga]+	687.438	C33H61N5O10
P_R1,P_R2,P_R3	P	778.346	16.57	[M-3H+Na+Ga]+	689.454	C33H63N5O10		Siderophore 19	m/z 778.3494 [M-3H+Na+Ga]+
P_R1,P_R2,P_R3	P	792.303	15.8	[M-3H+K+Ga]+	687.437	C33H61N5O10
P_R1,P_R2,P_R3	P	794.32	16.54	[M-3H+K+Ga]+	689.454	C33H63N5O10		Siderophore 19	m/z 778.3494 [M-3H+Na+Ga]+
P_R1	P	804.361	17.13	[M-3H+Na+Ga]+	715.47	C35H65N5O10
SN_R3	SN	835.413	13.56
P_R1,P_R3,SN_R1,SN_R3	SN, P	847.47	15.48	[M-3H+Na+Al]+	800.522	C39H72N6O11		Siderophore 20	m/z 889.4182 [M-3H+Na+Ga]+
P_R1,P_R3,SN_R1,SN_R3	SN, P	863.444	15.48	[M-3H+K+Al]+	800.522	C39H72N6O11		Siderophore 20	m/z 889.4182 [M-3H+Na+Ga]+
P_R1,P_R2,P_R3	P	875.501	17.34	[M-3H+Na+Al]+	828.553	C41H76N6O11		Siderophore 21	m/z 917.4507 [M-3H+Na+Ga]+
P_R1,P_R2,P_R3,SN_R1,SN_R3	SN, P	889.414	15.75	[M-3H+Na+Ga]+	800.522	C39H72N6O11		Siderophore 20	m/z 889.4182 [M-3H+Na+Ga]+
P_R1,P_R2,P_R3,SN_R3	SN, P	891.475	17.24	[M-3H+K+Al]+	828.553	C41H76N6O11		Siderophore 21	m/z 917.4507 [M-3H+Na+Ga]+
P_R1,P_R3	P	903.532	19.03	[M-3H+Na+Al]+	856.584	C43H80N6O11
P_R1,P_R2,P_R3,SN_R1,SN_R3	SN, P	905.388	15.74	[M-3H+K+Ga]+	800.522	C39H72N6O11		Siderophore 20	m/z 889.4182 [M-3H+Na+Ga]+
P_R1,P_R2,P_R3	P	917.445	17.53	[M-3H+Na+Ga]+	828.553	C41H76N6O11		Siderophore 21	m/z 917.4507 [M-3H+Na+Ga]+
P_R1,P_R3	P	919.507	18.94	[M-3H+K+Al]+	856.585	C43H80N6O11
P_R1,P_R2,P_R3	P	933.418	17.51	[M-3H+K+Ga]+	828.552	C41H76N6O11		Siderophore 21	m/z 917.4507 [M-3H+Na+Ga]+
P_R1,P_R2,P_R3	P	945.476	19.23	[M-3H+Na+Ga]+	856.584	C43H80N6O11
P_R1	P	959.434	18.5	[M-3H+K+Ga]+	854.568	C43H78N6O11
P_R1,P_R2,P_R3	P	961.45	19.13	[M-3H+K+Ga]+	856.584	C43H80N6O11
Legend
SN	Fraction TMSX7M
P	Fraction TMPX7M
Std	Standard of FO-Fe
RX	X = number of biological replicate
Highlighted in red are those nodes which isotologues could not be confirmed or its adduct propose with the present data

## Sheet: Subnetwork 7
Succinic acid terminal siderophores
ATTRIBUTE_biologicalreplicate	ATTRIBUTE_type	Precursor mass	RTConsensus	Adduct	M	Molecular formula	Putative structure	Name	Validated ion by IMS
P_R2,P_R2,P_R3	P	721.328	15.97	[M-3H+Na+Al]+	674.381
P_R1,P_R3,SN_R1,SN_R3	SN, P	725.266	13.02	[M-3H+K+Al]+	633.391	C31H59N5O10		Siderophore 17	m/z 722.2862 [M-3H+Na+Ga]+
P_R1,P_R2,P_R3	P	737.302	15.98	[M-3H+K+Al]+	674.38
P_R1,P_R3,SN_R1,SN_R3,P_R2	SN, P	737.323	15.02	[M-3H+Na+Fe]+	661.422	C31H59N5O10		Siderophore 18	m/z 750.318 [M-3H+Na+Ga]+
P_R1,P_R3	P	749.36	18.01	[M-3H+Na+Al]+	673.459
P_R1,P_R3,SN_R1,SN_R3,P_R2	SN, P	753.297	15.01	[M-3H+K+Fe]+	661.422	C31H59N5O10		Siderophore 18	m/z 750.318 [M-3H+Na+Ga]+
P_R1,P_R3,P_R2	P	763.339	16.01	[M-3H+Na+Al]+	687.438	C33H61N5O10
P_R1,P_R3,P_R2	P	765.354	16.83	[M-3H+Na+Al]+	689.453	C33H63N5O10		Siderophore 19	m/z 778.3494 [M-3H+Na+Ga]+
P_R1,P_R3	P	779.312	16.01	[M-3H+K+Al]+	687.437	C33H61N5O10
P_R1,P_R3,P_R2	P	781.328	16.8	[M-3H+K+Al]+	718.406
P_R1	P	974.593	16.79	[M-3H+Na+Al]+	927.645	C48H89N5O12
P_R1,P_R3	P	990.568	16.81	[M-3H+K+Al]+	927.646	C48H89N5O12
Legend
SN	Fraction TMSX7M
P	Fraction TMPX7M
Std	Standard of FO-Fe
RX	X = number of biological replicate
Highlighted in red are those nodes which isotologues could not be confirmed or its adduct propose with the present data

## Sheet: Publication table
Siderophore	Chemical formulae	Calculated monisotopic mass	Feature-based molecular networking					DI-IMS-MS validation
			Experimental monoisotopic mass	D ppm	Subnetwork	Pellet	Supernatant	[M - 3H + Ga +Na]+	Mobility (1/K0 [V·s/cm2] )	Experimental monoisotopic mass	D ppm
N-acetylated terminal siderophores
Desferrioxamine D1 (2)	C27H50N6O9	602.364	602.363	-1.49411	S1 and S2		X	691.256	1.152	602.365	1.27996
C4 acyl DFO-D (3)	C29H54N6O9	630.395	630.394	-2.0622	S1		X	719.289	1.186	630.397	3.12661
C5 acyl DFO-D (4)	C30H56N6O9	644.411	644.41	-1.24144	S1 and S2		X	733.303	1.21	644.411	0.886081
C7 acyl DFO-D (5)	C32H60N6O9	672.442	672.441	-1.18969	S1		X	761.335	1.243	672.443	1.5927
C8:1 acyl DFO-D (6)	C33H57N6O9	684.442	684.439	-5.11365	S1		X	773.334	1.215	684.442	-0.0423703
C9 acyl DFO-D (7)	C34H64N6O9	700.473	700.473	-1.18349	S1		X	789.365	1.285	700.473	-0.755203
C14:1 acyl DFO-D (8)	C39H72N6O9	768.536	768.532	-5.59505	S1	X	X	857.427	1.341	768.535	-1.33891
C16:1 acyl DFO-D (9)	C41H76N6O9	796.567	796.563	-5.27262	S1	X		885.459	1.379	796.567	-0.538561
Hydroxamic acid terminal siderophores
Compound 10	C22H41N5O8	503.296	503.294	-3.57643	S4	X	X	592.188	1.152	503.296	0.935832
Compound 11	C23H43N5O8	517.311	517.308	-6.18583	S4	X	X	606.203	1.062	517.312	0.71717
Compound 12	C25H47N5O8	545.342	545.34	-4.58428	S4	X	X	634.235	1.1	545.343	1.41379
Compound 13	C27H51N5O8	573.374	573.371	-4.36016	S4	X	X	662.268	1.153	573.376	3.78636
Compound 14	C29H53N5O8	599.389	599.386	-5.17193	S4	X	X	688.282	1.173	599.39	0.7858
Compound 15	C29H55N5O8	601.405	601.402	-5.98598	S4	X	X	690.298	1.191	601.406	1.11572
Compound 16	C31H59N5O8	629.436	629.434	-3.97181	S4	X		718.329	1.233	629.437	1.54265
Succinic acid terminal siderophores
Compound 17	C29H55N5O10	633.395	633.391	-5.84154	S6 and S7	X	X	722.286	1.205	633.394	-0.835182
Compound 18	C31H59N5O10	661.426	661.423	-5.48512	S6 and S7	X	X	750.318	1.245	661.426	-0.0438446
Compound 19	C33H63N5O10	689.457	689.455	-4.35125	S6 and S7	X	X	778.349	1.286	689.458	0.10298
Compound 20	C39H72N6O11	800.526	800.522	-5.08166	S6	X	X	889.418	1.371	800.526	0.588363
Compound 21	C41H76N6O11	828.557	828.553	-5.31044	S6	X	X	917.451	1.152	828.559	2.01676
